# Supplementary material for: Divergent roles for Clusterin in Lung Injury and Repair
Source: Sci Rep. 2017 Nov 13;7:15444. doi: 10.1038/s41598-017-15670-5 (PMC5684342; doi:10.1038/s41598-017-15670-5)
Supplement: Supplementary file 2 — Table S1 [file 41598_2017_15670_MOESM2_ESM.xls]

## Sheet: Sheet0
Ingenuity Canonical Pathways	-log(p-value)	Ratio	z-score
Superpathway of Cholesterol Biosynthesis	12.6	0.607	#NUM!
Cholesterol Biosynthesis I	7.62	0.692	#NUM!
Cholesterol Biosynthesis II (via 24,25-dihydrolanosterol)	7.62	0.692	#NUM!
Cholesterol Biosynthesis III (via Desmosterol)	7.62	0.692	#NUM!
Mismatch Repair in Eukaryotes	6.5	0.562	#NUM!
Cell Cycle: G2/M DNA Damage Checkpoint Regulation	6.08	0.306	2.138
Cell Cycle Control of Chromosomal Replication	6.01	0.407	#NUM!
Role of BRCA1 in DNA Damage Response	5.82	0.244	-1.387
Hereditary Breast Cancer Signaling	5.17	0.183	#NUM!
Superpathway of Geranylgeranyldiphosphate Biosynthesis I (via Mevalonate)	5.07	0.471	#NUM!
Mevalonate Pathway I	4.98	0.538	#NUM!
LXR/RXR Activation	4.92	0.19	-0.728
Aryl Hydrocarbon Receptor Signaling	4.8	0.179	0.832
Granulocyte Adhesion and Diapedesis	4.71	0.164	#NUM!
ATM Signaling	4.31	0.237	-0.577
BER pathway	4.1	0.5	#NUM!
p53 Signaling	4.02	0.18	1.414
VDR/RXR Activation	4.02	0.205	2.236
Role of IL-17A in Psoriasis	3.86	0.462	#NUM!
Estrogen-mediated S-phase Entry	3.78	0.333	-0.707
