# Supplementary material for: Divergent roles for Clusterin in Lung Injury and Repair
Source: Sci Rep. 2017 Nov 13;7:15444. doi: 10.1038/s41598-017-15670-5 (PMC5684342; doi:10.1038/s41598-017-15670-5)
Supplement: Supplementary file 3 — Table S2 [file 41598_2017_15670_MOESM3_ESM.xls]

## Sheet: Sheet0
Upstream Regulator	Exp Fold Change	Molecule Type	Activation z-score	p-value of overlap
NUPR1	1.368	transcription regulator	7.39	7.73e-26
EHF	1.108	transcription regulator	4.842	1.41e-27
IFNG		cytokine	4.829	6.1e-19
CDKN2A	1.372	transcription regulator	4.753	3.18e-19
IL1B	1.648	cytokine	4.009	6e-14
Rb		group	3.63	5.04e-10
TP53	-1.497	transcription regulator	3.592	1.12e-46
FOXO3	-1.01	transcription regulator	3.51	2.13e-05
INSIG1	-2.718	other	3.402	3.09e-10
RB1	-1.151	transcription regulator	3.372	2.53e-18
ROCK2	-1.28	kinase	3.293	3.55e-06
Irgm1		other	3.268	8.08e-05
OSM	0	cytokine	3.223	8.14e-17
H2AFB3 (includes others)		other	3.207	3.6e-06
TNF	-2.696	cytokine	3.206	1.79e-29
NLRP3	1.105	other	3.148	4.99e-08
FOXP3	3.333	transcription regulator	3.138	0.00123
IL27		cytokine	3.04	0.00189
DYRK1A	1.112	kinase	2.976	3.31e-06
NPPB		other	2.97	9.37e-05
