# Supplementary material for: Divergent roles for Clusterin in Lung Injury and Repair
Source: Sci Rep. 2017 Nov 13;7:15444. doi: 10.1038/s41598-017-15670-5 (PMC5684342; doi:10.1038/s41598-017-15670-5)
Supplement: Supplementary file 4 — Table S3 [file 41598_2017_15670_MOESM4_ESM.xls]

## Sheet: Sheet0
Upstream Regulator	Exp Fold Change	Molecule Type	Activation z-score	p-value of overlap
NUPR1	2.535	transcription regulator	6.425	2.53E-33
TGFB1	1.490	growth factor	6.035	1.94E-68
TP53	-1.038	transcription regulator	5.601	2.17E-75
IL1		group	4.902	2.20E-06
SMARCB1	1.007	transcription regulator	4.873	1.37E-13
CDKN2A	-1.193	transcription regulator	4.855	1.74E-24
IL1A	-288.751	cytokine	4.592	1.04E-06
TNF		cytokine	4.583	3.82E-35
SMARCA4	-1.284	transcription regulator	4.542	8.37E-22
TGFB2	2.731	growth factor	4.309	1.51E-08
TCF3	-1.005	transcription regulator	4.299	1.42E-06
IL1B	136.867	cytokine	4.197	8.00E-24
NFkB (complex)		complex	4.177	5.41E-11
IKBKB	-1.487	kinase	4.077	1.33E-16
RB1	-1.030	transcription regulator	3.915	1.03E-15
OSM		cytokine	3.867	1.18E-24
IL17A		cytokine	3.689	8.16E-07
TFEB	6.224	transcription regulator	3.684	3.53E-04
BNIP3L	1.137	other	3.683	4.36E-08
HTT	2.528	transcription regulator	3.596	4.84E-07
